# Supplementary material for: Use of a Pathomics Signature to Predict the Prognosis of Hepatocellular Carcinoma with Cirrhosis: A Multicentre Retrospective Study
Source: Cancers (Basel). 2025 Sep 30;17(19):3192. doi: 10.3390/cancers17193192 (PMC12523728; doi:10.3390/cancers17193192)
Supplement: Supplementary file 1 [file cancers-17-03192-s001.zip]

Archive with 1 entries (1 files):
- cancers-3845360-supplementary.pdf
